# Supplementary material for: Revised microbial and photochemical triple-oxygen isotope effects improve marine gross oxygen production estimates
Source: PNAS Nexus. 2022 Oct 12;1(5):pgac233. doi: 10.1093/pnasnexus/pgac233 (PMC9802178; doi:10.1093/pnasnexus/pgac233)
Supplement: pgac233_Supplemental_Files [file pgac233_supplemental_files.zip]

Archive with 2 entries (2 files):
- PNASNEXUS-PNASNEXUS-2022-00672-T-s01.pdf
- PNASNEXUS-PNASNEXUS-2022-00672-T-s02.xlsx
