# Supplementary material for: Revised microbial and photochemical triple-oxygen isotope effects improve marine gross oxygen production estimates
Source: PNAS Nexus. 2022 Oct 12;1(5):pgac233. doi: 10.1093/pnasnexus/pgac233 (PMC9802178; doi:10.1093/pnasnexus/pgac233)
Supplement: pgac233_Supplemental_Files [file pgac233_supplemental_files.zip › PNASNEXUS-PNASNEXUS-2022-00672-T-s02.xlsx]

## Sheet: Sheet1
Supplemental Data Summary
Sample ID	δ18O_smowslap	δ17O_smowslap	δ'18O_smowslap	δ'17O_smowslap	Δ'17O (lambda = 0.5305)	O2/Ar	ln18R	ln17R	lnO2/Ar
Coastal_DOC_1	37.3702	18.9801	36.6889	18.8023	-0.66121	9.84185	-6.17532	-7.8568	2.28664		Coastal_DOC
Coastal_DOC_2	37.5924	19.0919	36.9031	18.9119	-0.665156	10.0013	-6.17511	-7.85669	2.30271	18e	-0.022247
Coastal_DOC_3	35.4401	17.9936	34.8266	17.8336	-0.641909	9.84185	-6.17718	-7.85777	2.28664	17e	-0.0115459
Coastal_DOC_4	25.9106	13.1223	25.5806	13.0369	-0.533582	16.231	-6.18643	-7.86257	2.78692	18a	0.977753
Coastal_DOC_5	26.0359	13.1849	25.7027	13.0987	-0.536579	15.5627	-6.18631	-7.8625	2.74488	17a	0.988454
Coastal_DOC_6	28.2197	14.3023	27.8289	14.201	-0.562218	14.2733	-6.18418	-7.8614	2.65839	theta	0.516178
Coastal_DOC_7	27.9711	14.1779	27.5871	14.0783	-0.556647	14.3651	-6.18442	-7.86152	2.6648	lambda	0.519001
Terrestrial_DOC_1	27.0247	13.6731	26.666	13.5805	-0.565802	15.3662	-6.18535	-7.86202	2.73217		Terrestrial_DOC
Terrestrial_DOC_2	26.8207	13.5622	26.4674	13.4711	-0.569841	15.5623	-6.18554	-7.86213	2.74485	18e	-0.0087559
Terrestrial_DOC_3	30.9728	15.5758	30.5028	15.4558	-0.725973	11.3662	-6.18151	-7.86015	2.43065	17e	-0.00438206
Terrestrial_DOC_4	31.2585	15.752	30.7799	15.6293	-0.699501	11.8257	-6.18123	-7.85997	2.47027	18a	0.991244
Terrestrial_DOC_5	27.1996	13.7429	26.8362	13.6494	-0.587262	17.8419	-6.18518	-7.86195	2.88155	17a	0.995618
Terrestrial_DOC_6	25.8396	13.0567	25.5114	12.9722	-0.561596	19.0838	-6.1865	-7.86263	2.94884	theta	0.49937
Terrestrial_DOC_7	26.6459	13.4487	26.2971	13.3591	-0.591505	18.6551	-6.18571	-7.86224	2.92612	lambda	0.499458
Terrestrial_DOC_8	27.1425	13.6952	26.7807	13.6023	-0.604865	17.9481	-6.18523	-7.862	2.88749
Terrestrial_DOC_9	26.2256	13.254	25.8876	13.167	-0.566414	18.7759	-6.18612	-7.86244	2.93257		VH_resp
Terrestrial_DOC_10	26.8297	13.5425	26.4761	13.4516	-0.593997	18.5938	-6.18554	-7.86215	2.92283	18e	-0.0124698
Terrestrial_DOC_11	25.6701	12.9939	25.3462	12.9102	-0.535948	20.7213	-6.18667	-7.86269	3.03116	17e	-0.00650249
Terrestrial_DOC_12	25.5016	12.8985	25.1819	12.816	-0.542963	20.7213	-6.18683	-7.86279	3.03116	18a	0.98753
										17a	0.993498
VH_resp_1	27.1863	13.8052	26.8233	13.7108	-0.519004	18.1528	-6.18519	-7.86189	2.89883	theta	0.519891
VH_resp_2	32.0289	16.2952	31.5267	16.1639	-0.561055	10.4269	-6.18048	-7.85944	2.34439	lambda	0.521437
VH_resp_3	35.6988	18.1756	35.0763	18.0124	-0.595594	9.40033	-6.17694	-7.85759	2.24074
VH_resp_4	40.1287	20.4467	39.3444	20.2404	-0.631782	6.64506	-6.17267	-7.85536	1.89387		RP_resp
										18e	-0.0198586
RP_resp_1	24.9688	12.6545	24.6622	12.5751	-0.508212	19.1831	-6.18735	-7.86303	2.95403	17e	-0.0103521
RP_resp_2	28.9211	14.6959	28.5107	14.589	-0.535963	15.6487	-6.1835	-7.86101	2.75039	18a	0.980141
RP_resp_3	32.1098	16.3242	31.6051	16.1924	-0.574049	13.6158	-6.18041	-7.85941	2.61123	17a	0.989648
RP_resp_4	38.7761	19.7466	38.0431	19.5541	-0.627741	9.9856	-6.17397	-7.85605	2.30114	theta	0.518787
RP_resp_5	50.0116	25.481	48.8012	25.1618	-0.727291	5.73328	-6.16321	-7.85044	1.74629	lambda	0.521289
RP_resp_6	49.2126	25.0715	48.04	24.7624	-0.722849	5.83146	-6.16397	-7.85084	1.76327
